# Supplementary material for: Fasciclin 2 functions as an expression-level switch on EGFR to control organ shape and size in Drosophila
Source: PLoS One. 2024 Dec 20;19(12):e0309891. doi: 10.1371/journal.pone.0309891 (PMC11661588; doi:10.1371/journal.pone.0309891)
Supplement: S2 File — (ZIP) [file pone.0309891.s007.zip]

Archive with 49 entries (46 files):
- DATA AND STATISTICS/
- DATA AND STATISTICS/.DS_Store
- __MACOSX/
- __MACOSX/DATA AND STATISTICS/
- __MACOSX/DATA AND STATISTICS/._.DS_Store
- DATA AND STATISTICS/Fig1C stat.pzfx
- __MACOSX/DATA AND STATISTICS/._Fig1C stat.pzfx
- DATA AND STATISTICS/Fig1D stat.pzf
- __MACOSX/DATA AND STATISTICS/._Fig1D stat.pzf
- DATA AND STATISTICS/Fig1J stat.pzf
- __MACOSX/DATA AND STATISTICS/._Fig1J stat.pzf
- DATA AND STATISTICS/Fig1K stat.pzfx
- __MACOSX/DATA AND STATISTICS/._Fig1K stat.pzfx
- DATA AND STATISTICS/Fig1L stat.pzf
- __MACOSX/DATA AND STATISTICS/._Fig1L stat.pzf
- DATA AND STATISTICS/Fig2C stat.pzfx
- __MACOSX/DATA AND STATISTICS/._Fig2C stat.pzfx
- DATA AND STATISTICS/Fig2D stat.pzfx
- __MACOSX/DATA AND STATISTICS/._Fig2D stat.pzfx
- DATA AND STATISTICS/Fig3B stat.pzfx
- __MACOSX/DATA AND STATISTICS/._Fig3B stat.pzfx
- DATA AND STATISTICS/Fig3D left stat.pzfx
- __MACOSX/DATA AND STATISTICS/._Fig3D left stat.pzfx
- DATA AND STATISTICS/Fig3D right stat.pzfx
- __MACOSX/DATA AND STATISTICS/._Fig3D right stat.pzfx
- DATA AND STATISTICS/Fig4A stat.pzfx
- __MACOSX/DATA AND STATISTICS/._Fig4A stat.pzfx
- DATA AND STATISTICS/Fig4B stat.pzfx
- __MACOSX/DATA AND STATISTICS/._Fig4B stat.pzfx
- DATA AND STATISTICS/Fig5C stat.pzfx
- __MACOSX/DATA AND STATISTICS/._Fig5C stat.pzfx
- DATA AND STATISTICS/Fig5D stat.pzfx
- __MACOSX/DATA AND STATISTICS/._Fig5D stat.pzfx
- DATA AND STATISTICS/Fig6C stat.pzfx
- __MACOSX/DATA AND STATISTICS/._Fig6C stat.pzfx
- DATA AND STATISTICS/Fig6D stat.pzfx
- __MACOSX/DATA AND STATISTICS/._Fig6D stat.pzfx
- DATA AND STATISTICS/Fig7A stat.pzfx
- __MACOSX/DATA AND STATISTICS/._Fig7A stat.pzfx
- DATA AND STATISTICS/Fig8B.pzfx
- __MACOSX/DATA AND STATISTICS/._Fig8B.pzfx
- DATA AND STATISTICS/Fig8C.pzf
- __MACOSX/DATA AND STATISTICS/._Fig8C.pzf
- DATA AND STATISTICS/S3Fig stat.pzfx
- __MACOSX/DATA AND STATISTICS/._S3Fig stat.pzfx
- DATA AND STATISTICS/S4BFig stat.pzfx
- __MACOSX/DATA AND STATISTICS/._S4BFig stat.pzfx
- DATA AND STATISTICS/S5AFig stat.pzfx
- __MACOSX/DATA AND STATISTICS/._S5AFig stat.pzfx
